# Supplementary material for: Circulating miRNAs Are Associated with Inflammation Biomarkers in Children with Overweight and Obesity: Results of the I.Family Study
Source: Genes (Basel). 2022 Apr 1;13(4):632. doi: 10.3390/genes13040632 (PMC9030192; doi:10.3390/genes13040632)
Supplement: Supplementary file 1 [file genes-13-00632-s001.zip]

Archive with 1 entries (1 files):
- genes-1629745-supplementary.pptx
